# Supplementary material for: Characterization and Comparative Profiling of MicroRNAs in a Sexual Dimorphism Insect, Eupolyphaga sinensis Walker
Source: PLoS One. 2013 Apr 19;8(4):e59016. doi: 10.1371/journal.pone.0059016 (PMC3631196; doi:10.1371/journal.pone.0059016)
Supplement: Table S1 — Sequences and number of reads for known miRNAs and miRNA*s found in E. sinensis. (XLS) [file pone.0059016.s001.xls]

## Sheet: Sheet1
Table S1
Sequences and number of reads for known miRNAs and miRNA*s found in E. sinensis.
Name	Sequence (5'-3')	Length (nt)	Female reads	Male reads	dG (kcal/mol)	Family
esi-miR-iab-4-5p	ACGUAUACUGAAUGUAUCCUGACU	24	1	6	-33	iab-4
esi-bantam-3p	UGAGAUCAUUGUGAAAGCUG	20	2664	5776	-30.4	banUam
esi-bantam	UGAGAUCAUUGUGAAAGCUA	20	7	27	-30.4	banUam
esi-let-7-5p	UGAGGUAGUAGGUUGUAUAGU	21	116	91	-33.6	leU-7
esi-miR-1-3p	NGGAAUGUAAAGAAGUAUGGAG	22	72	52	-28	mir-1
esi-miR-1	GAAUGUAAAGAAGUAUGGAGCU	22	7	6	-39.5	mir-1
esi-miR-2b	UAUCACAGCCAGCUUUGAUGAGCU	24	5	14	-42.3	mir-2
esi-miR-2b-3p	UCACAGCCAGCUUUGAUGAG	20	244	398	-37.7	mir-2
esi-miR-7-5p	UGGAAGACUAGUGAUUUUGUUGU	23	270	390	-25.2	mir-7
esi-miR-8*	CAUCUUACCGGGCAGCAUUAGA	22	701	892	-25.9	mir-8
esi-miR-8	UAAUACUGUCAGGUAAAGAUGUCU	24	4196	13367	-25.9	mir-8
esi-miR-9a	UCUUUGGUUAUCUAGCUGUAUGA	23	805	1048	-25.4	mir-9
esi-miR-9a*	AUAAAGCUAGGUUACCGAAGUUAA	24	3	5	-25.4	mir-9
esi-miR-9a-3p	AUAAAGCUAGGUUACCGAAGUUA	23	53	102	-42.3	mir-9
esi-miR-9b-3p	AUAAAGCUAGAUUACCGAAG	20	3	24	-56.8	mir-9
esi-miR-9c-5p	UCUUUGGUGAUCUAGCUGU	19	2	2	-38.9	mir-9
esi-miR-9e-5p	UCUUUGGUGAUCUAGCUGUAUG	22	157	116	-36.5	mir-9
esi-miR-10-5p	UACCCUGUAGAUCCGAAUUUGU	23	114156	192731	-38.8	mir-10
esi-miR-10-5p	UACCCUGUAGAUCCGAAUUUGUA	23	1522	2350	-38.8	mir-10
esi-miR-10-3p	AAAUUCGGUUCUAGAGAGGUUUG	21	114	152	-34.2	mir-10
esi-miR-11-3p	CAUCACAGACAGAGUUCUAG	20	1	5	-41.4	mir-11
esi-miR-12-5p	UGAGUAUUACAUCAGGUACUGG	22	287	954	-33.5	mir-12
esi-miR-13a-3p	UAUCACAGCCACUUUGAUGAGC	22	49	143	-33.7	mir-2
esi-miR-14-5p	UCAGUCUUUUUCUCUCUCCUAUA	23	47	47	-33.1	mir-14
esi-miR-14-5p	UCAGUCUUUUUCUCUCUCCUAU	22	1895	1642	-30.2	mir-14
esi-miR-29b-3p	UAGCACCAUUUGAAAUCAGU	20	1	1	-33.2	mir-29
esi-miR-31	AGGCAAGAUGUCGGCAUAGCUGA	23	1798	1401	-30.9	mir-31
esi-miR-31	AGGCAAGAUGUCGGCAUAGCUGAU	24	2	6	-37.6	mir-31
esi-miR-33-5p	GUGCAUUGUAGUUGCAUC	18	0	1	-32	mir-33
esi-miR-34-5p	UGGCAGUGUGGUUAGCUGGUUGUG	24	483	956	-31.8	mir-34
esi-miR-34-5p	UGGCAGUGUGGUUAGCUGGUUGUGA	25	18	32	-41.9	mir-34
esi-miR-71-5p	UGAAAGACAUGGGUAGUGAGAU	22	272	332	-33.9	mir-71
esi-miR-71	UGAAAGACAUGGGUAGUGAGAUGA	24	8	5	-45.5	mir-71
esi-miR-71-3p	UCUCACUACCUUGUCUUUCAUG	22	148	128	-33.9	mir-71
esi-miR-71-3p	AUCUCACUACCUUGUCUUUCAUG	23	1	4	-29	mir-71
esi-miR-87a-3p	GUGAGCAAAGUUUCAGGUGUGU	22	235	302	-37	mir-87
esi-miR-87a-3p	GUGAGCAAAGUUUCAGGUGUGUU	23	1	3	-39.6	mir-87
esi-miR-92a	UAUUGCACUUGUCCCGGCCUAUU	23	0	8	-31.2	mir-25
esi-miR-92a	UAUUGCACUUGUCCCGGCCU	20	64	83	-31.1	mir-25
esi-miR-92b	AAUUGCACUUGUCCCGGCCUGA	22	320	430	-28.6	mir-25
esi-miR-100	AACCCGUAGAUCCGAACUUGU	21	65356	65419	-35.7	mir-99
esi-miR-100	AACCCGUAGAUCCGAACUUGUGU	23	4085	4218	-39.6	mir-99
esi-miR-124-3p	UAAGGCACGCGGUGAAUGC	19	22	45	-27.7	mir-124
esi-miR-125-5p	UCCCUGAGACCCUAACUUGUGA	22	1438	2311	-26.5	mir-125
esi-miR-125-5p	UCCCUGAGACCCUAACUUGUGAC	23	166	199	-20.4	mir-125
esi-miR-133*	AGCUGGUUGAAUCCGGGCCAAAU	23	8	6	-43.8	mir-133
esi-miR-133	UUGGUCCCCUUCAACCAGCUGU	22	103	123	-43.8	mir-133
esi-miR-133-3p	UUGGUCCCCUUCAACCAGCUGUA	23	8	9	-45.5	mir-133
esi-miR-137-3p	UUAUUGCUUGAGAAUACACGUAG	23	41	111	-36.3	mir-137
esi-miR-184-3p	UGGACGGAGAACUGAUAAGG	20	13267	14693	-34.3	mir-184
esi-miR-184b	UGGACGGAGAACUGAUAAGGGCA	23	305	198	-40.1	mir-184
esi-miR-190	AGAUAUGUUUGAUAUUCUUGGUUG	24	162	238	-31.6	mir-190
esi-miR-190*	CCCAGGAAUCAAACAUAUUAUUAU	24	1	2	-31.6	mir-190
esi-miR-190-3p	CCCAGGAAUCAAACAUAUUAUUA	23	50	111	-31.6	mir-190
esi-miR-193	UACUGGCCUGCUAAGUCCCAAG	22	18	15	-34	mir-193
esi-miR-210-3p	CUUGUGCGUGUGACAGCGGCU	22	11	8	-34.2	mir-210
esi-miR-210-5p	AGCUGCUGGACACUGCACAAGA	22	1	2	-38.8	mir-210
esi-miR-252a-5p	CUAAGUACUAGUGCCGCAGGAG	22	114	187	-33.9	mir-252
esi-miR-252a-5p	CUAAGUACUAGUGCCGCAGGAGA	23	15	13	-46.2	mir-252
esi-miR-252a-3p	CCUGCUGCUCAAGUGCUUAUCA	22	2	3	-33.9	mir-252
esi-miR-263a-5p	AAUGGCACUGGAAGAAUUCACGG	23	32488	32397	-41	mir-263
esi-miR-263a	AAUGGCACUGGAAGAAUUCACGGGA	25	466	838	-34.3	mir-263
esi-miR-263b-5p	CUUGGCACUGGAAGAAUUCACAG	23	3332	5343	-26.3	mir-263
esi-miR-275-3p	UCAGGUACCUGAAGUAGCGCGC	22	1193	1367	-37.6	mir-275
esi-miR-275-3p	UCAGGUACCUGAAGUAGCGCGCGU	24	23	12	-34.3	mir-275
esi-miR-276*	AGCGAGGUAUAGAGUUCCUAC	21	6	13	-30.2	mir-276
esi-miR-276	UAGGAACUUCAUACCGUGCUCU	22	12603	13654	-30.2	mir-276
esi-miR-276b-3p	UAGGAACUUAAUACCGUGCUCU	22	5	6	-39.1	mir-276
esi-miR-277-3p	UAAAUGCACUAUCUGGUACGACA	23	553	955	-38.6	mir-277
esi-miR-277-3p	UAAAUGCACUAUCUGGUACGACAU	24	3	2	-49.1	mir-277
esi-miR-279a-3p	UGACUAGAUCCACACUCAUCA	21	23	48	-27.6	mir-279
esi-miR-279b-3p	UGACUAGAUCCACACUCAUCCA	22	541	1330	-31.5	mir-279
esi-miR-279b-3p	UGACUAGAUCCACACUCAUCCAU	22	6	9	-31.1	mir-279
esi-miR-279c-3p	UGACUAGAUCGAACAUUCGCUU	22	0	2	-39.2	mir-279
esi-miR-279d-3p	UGACUAGAUCCAUACUCGUCU	21	1	16	-50.9	mir-279
esi-miR-281*	AAGAGAGCUAUCCGUCGACAGU	22	5022	3638	-31.4	mir-46
esi-miR-281	UGUCAUGGAGUUGCUCUCUUUA	22	161	200	-31.4	mir-46
esi-miR-281-5p	AAGAGAGCUAUCCGUCGACAGUAC	24	4	6	-34.2	mir-46
esi-miR-281-3p	UGUCAUGGAGUUGCUCUCUUUAA	23	43	30	-31.1	mir-46
esi-miR-282-5p	UAGCCUCUCCUAGGCUUUGUCU	22	2	1	-31.1	mir-282
esi-miR-283-5p	AAAUAUCAGCUGGUAAUUCUGG	22	497	1516	-31.3	mir-216
esi-miR-283-5p	AAAUAUCAGCUGGUAAUUCUGGGA	24	23	60	-34.9	mir-216
esi-miR-305-5p	AUUGUACUUCAUCAGGUGCUCUGG	24	161	277	-30.9	mir-305
esi-miR-307-3p	UCACAACCUCCUUGAGUGAGC	21	9	9	-31.1	mir-67
esi-miR-315	UUUUGAUUGUUGCUCAGAAAGCC	23	97	347	-34.1	mir-315
esi-miR-315	UUUUGAUUGUUGCUCAGAAAGCCU	24	86	374	-26.3	mir-315
esi-miR-316-5p	UGUCUUUUUCCGCUUUGCUG	20	344	381	-33.1	mir-316
esi-miR-316*	UGUCUUUUUCCGCUUUGCUGCU	22	0	4	-33.1	mir-316
esi-miR-317-3p	UGAACACAGCUGGUGGUAUCUCAGU	25	372	480	-34	mir-317
esi-miR-750	CCAGAUCUAACUCUUCCAG	19	4	8	-36
esi-miR-750-3p	CCAGAUCUAACUCUUCCAGA	20	0	4	-36
esi-miR-927-5p	UUUAGAAUUCCUACGCUUUACC	22	1149	2353	-31.1	mir-927
esi-miR-927-5p	CUUUAGAAUUCCUACGCUUUACC	23	2	2	-30.2	mir-927
esi-miR-927b	UUUAGAAUUUGUACGCUUUGUU	22	62	143	-35.1	mir-927
esi-miR-929-5p	AAAUUGACUCUAGUAGGGAGU	21	0	6	-48.8	mir-929
esi-miR-932	UCAAUUCCGUAGUGCAUUGCAA	22	2	0	-40.1	mir-932
esi-miR-932*	UGCAAGCAGUGCGGAAGUGA	20	0	1	-40.1	mir-932
esi-miR-965-3p	UAAGCGUAUAGCUUUUCCCCUUU	23	0	4	-42.5	mir-965
esi-miR-971	UUGGUGUUCUACCUUACAGUGA	22	4	5	-40.6	mir-971
esi-miR-981	UUCGUUGUCGACGAAACCU	19	104	113	-32.4	mir-981
esi-miR-993a*	UACCCUGUAGAUCCGGGCUUUU	22	3	10	-41.1	mir-993
esi-miR-993a	GAAGCUCGUCUCUACAGGUAUCU	23	37	54	-41.1	mir-993
esi-miR-995-3p	UAGCACCACAUGAUUCAGCUUA	22	13	38	-37.1
esi-miR-998-3p	UAGCACCAUGGGAUUCAGCUU	21	132	220	-33.8
esi-miR-1175-5p	AAGUGGAGAAGUGGUCUCUUCA	22	2	6	-31.6	mir-1175
esi-miR-2765-5p	UGGUAACUCCACCACCGUUGGC	22	557	1060	-53	mir-2765
esi-miR-2788-3p	CAAUGCCCUUGGAAAUCCCAAA	22	6	25	-34.6	mir-2788
esi-miR-2796-3p	GUAGGCCGGCGGAAACUACUUGC	23	28	27	-61.2	mir-2796
esi-miR-3049-5p	UCGGGAAGGCAGUUGCGGCGGAUU	24	2	1	-60.1
esi-miR-3477-5p	UAAUCUCAUAUGGUAACUGUGA	22	88	389	-35.4	mir-216
