# Supplementary material for: Characterization and Comparative Profiling of MicroRNAs in a Sexual Dimorphism Insect, Eupolyphaga sinensis Walker
Source: PLoS One. 2013 Apr 19;8(4):e59016. doi: 10.1371/journal.pone.0059016 (PMC3631196; doi:10.1371/journal.pone.0059016)
Supplement: Table S2 — Sequences and number of reads for known candidate miRNAs found in E. sinensis. (XLS) [file pone.0059016.s002.xls]

## Sheet: Sheet1
Table S2
Sequences and number of reads for known candidate miRNAs found in E. sinensis.
Name	Sequence (5'-3')	Length (nt)	Female reads	Male reads	dG (kcal/mol)	Family
KC-esi-let-7	UGAGGUAGUAGGUUGUAUAGUU	22	251	234	-38.3	let-7
KC-esi-let-7-p3	CUGUACAACUUGCUAACUUUCC	22	2	5	-38.3	let-7
KC-esi-bantam	UGAGAUCAUUGUGAAAGCUAUU	22	37	6	-31.5	bantam
KC-esi-bantam-p5	UGUGGAUGAAAAGUAAUC	18	0	1	-28.1	bantam
KC-esi-miR-1	UGGCAUGUAAAGAAGUAUGGAGU	23	12	2	-31.7	mir-1
KC-esi-miR-2a	UAUCACAGCCAGCUUUGAUGAGCUU	25	0	1	-33.5	mir-2
KC-esi-miR-2a	UAUCACAGCCAGCUUUGAAA	20	1	0	-43.2	mir-2
KC-esi-miR-8-3p	UAAUACUGUCAGGUAACGAUGUC	23	0	1	-23.5	mir-8
KC-esi-miR-9a-3p	AUAAAGCUAGAUUACCGAAGU	21	10	42	-24.2	mir-9
KC-esi-miR-9c	UCUUUGGUAUCCUAGCUGUAG	21	1290	1195	-54.3	mir-9
KC-esi-miR-9c-5p	UCUUUGGUAUCCUAGCUGUAGAA	23	0	1	-24.4	mir-9
KC-esi-miR-10	UACCCUGUAGAUCCGAAUUUGUAA	24	1639	2246	-42.4	mir-10
KC-esi-miR-10	CACCCUGUAGAUCCGAAUUUGUUA	24	1	3	-28.7	mir-10
KC-esi-miR-11	CAUCACAGACAGAGUUCUAGUU	22	29	27	-45.9	mir-11
KC-esi-miR-13b-3p	UAUCACAGCCAUUUUUGACGAGUU	24	78	222	-43.5	mir-2
KC-esi-miR-14	UCAGUCUUUUUCUCUCUCCUAUAU	24	14	8	-39.9	mir-14
KC-esi-miR-31a	AGGCAAGAUGUCGGCAUAGCUGAUU	25	35	43	-40.4	mir-31
KC-esi-miR-34	UGGCAGUGUGGUUAGCUGGUUGUAA	25	4	10	-40.3	mir-34
KC-esi-miR-71-3p	CAUCUCACUACCUUGUCUUUC	21	1	1	-40.2	mir-71
KC-esi-miR-87	GUGAGCAAAGUUUCAGGUGUGUUU	24	0	4	-30.6	mir-87
KC-esi-miR-92a	UAUUGCACUUGUCCCGGCCUAUA	23	4	6	-42.8	mir-25
KC-esi-miR-100	AACCCGUAGAUCCGAACUUGUGUU	24	1446	506	-24.5	mir-99
KC-esi-miR-100	AUACCCGUAGAUCCGAACUUGU	22	1	1	-37.5	mir-99
KC-esi-miR-100	GACCCGUAGAUCCGAUCUUGU	21	0	3	-39.3	mir-99
KC-esi-miR-125-5p	UCCCUGAGACCCUAACUUGUGACA	24	44	18	-31	mir-125
KC-esi-miR-133	UUGGUCCCCUUCAACCAGCUGUAA	24	7	7	-36	mir-133
KC-esi-miR-184a	UGGACGGAGAACUGAUAAGGGCUGU	25	1	0	-23.7	mir-184
KC-esi-miR-184	UGGACGGAGAACUGAUAAGGGAA	23	75	47	-34.7	mir-184
KC-esi-miR-190-3p	CCCAGGAAUCAAACAUAUUAUUAA	24	2	8	-36.3	mir-190
KC-esi-miR-193	UACUGGCCUGCUAAGUCCCAAGA	23	6	8	-34.3	mir-193
KC-esi-miR-210-5p	AGCUGCUGGACANUGCACAAGA	22	1	0	-28.8	mir-210
KC-esi-miR-252-5p	UAAGUACUAGUGCCGCAGGAGUGU	24	2	5	-33.3	mir-252
KC-esi-miR-252b	CUAAGUAGUAGUGCCGUAG	19	0	4	-28.2	mir-252
KC-esi-miR-263a	NAUGGCACUGAAAGAAUUCACGG	23	0	1	-24.8	mir-263
KC-esi-miR-263a	AAUGGCACUGGAAGAAUUCACGGAA	25	302	372	-34	mir-263
KC-esi-miR-275	UCAGGUACCUGAAGUAGCGCGCGUU	25	4	2	-50.6	mir-275
KC-esi-miR-277	UAAAUGCACUAUCUGGUACGACUU	24	1	0	-53.7	mir-277
KC-esi-miR-278-3p	UCGGUGGGACUUUCGUCCGUUU	22	37	46	-41.3	mir-278
KC-esi-miR-279a	UGACUAGAUCCACACUCAUCCAUU	24	7	7	-35.3	mir-279
KC-esi-miR-279c	UGACUAGAGUGACACUCGU	19	2	2	-36.2	mir-279
KC-esi-miR-281	UGUCAUGGAGUUGGUCUCUUUAA	23	1	2	-25.9	mir-46
KC-esi-miR-281-2-5p	AAGAGAGCUAUCCGUCGACAGUUAA	25	2	4	-32.7	mir-46
KC-esi-miR-283	AAAUAUCAGCUGGUAAUUCUGGGAA	25	5	21	-29.6	mir-216
KC-esi-miR-305	AUUGUACUUCAUCAGGUGCUCUGGA	25	18	6	-38.2	mir-305
KC-esi-miR-306	UCAGGUACUGAGUGACUCUGAGA	23	140	270	-36.9
KC-esi-miR-315	UUUUGAUUGUUGNUCAGAAAGCCU	24	2	17	-34.9	mir-315
KC-esi-miR-316	UGUCUUUUUCCGCUUUGCUGCUU	23	0	2	-42.3	mir-316
KC-esi-miR-375	UUUGUUCGUUCGGCUCGAGUUA	22	164	86	-34.6	mir-375
KC-esi-miR-750	CCAGAUCUAACUCUUCCAGCUCA	23	2908	2975	-50.8
KC-esi-miR-927	UUUAGAAUUCCUACGCUUUGCCC	23	2	0	-38.1	mir-927
KC-esi-miR-981-3p	UUCGUUGUCGACGAAACCUGCAU	23	5	10	-24	mir-981
KC-esi-miR-998	UAGCACCAUGGGAUUCAGCUUAC	23	1	0	-45.5
KC-esi-miR-1014-5p	UAAUGGAAAUAGAUUUUU	18	0	1	-18.1
KC-esi-miR-1175-3p	UGAGAUUCAACUCCUCCAACUUAU	24	105	119	-26.7	mir-1175
KC-esi-miR-1175-3p	UGAGAUUCAACUCCUCCAACU	21	14	12	-30.8	mir-1175
KC-esi-miR-3049	UCCGUCCAACUCCUUUCCGUCU	22	2	1	-56.4
KC-esi-miR-3770	AAUCCUGCAUCAAGUGCAUUG	21	0	9	-38.5
KC-esi-miR-4944-3p	AGUUACAGCUCCAGGAAG	18	0	2	-34.1
