# Supplementary material for: Characterization and Comparative Profiling of MicroRNAs in a Sexual Dimorphism Insect, Eupolyphaga sinensis Walker
Source: PLoS One. 2013 Apr 19;8(4):e59016. doi: 10.1371/journal.pone.0059016 (PMC3631196; doi:10.1371/journal.pone.0059016)
Supplement: Table S3 — The most 20 abundant miRNAs identified in E. sinensis . (XLS) [file pone.0059016.s003.xls]

## Sheet: Sheet1
Table S3
The most 20 abundant miRNAs identified in E. sinensis.
Name	Sequence (5'-3')	Female reads	Male reads	Normalized female reads	Normalized male reads
esi-miR-10-5p	UACCCUGUAGAUCCGAAUUUGU	114156	192731	50112	45573
esi-miR-100	AACCCGUAGAUCCGAACUUGU	65356	65419	28690	15469
esi-miR-263a-5p	AAUGGCACUGGAAGAAUUCACGG	32488	32397	14262	7661
esi-miR-184-3p	UGGACGGAGAACUGAUAAGG	13267	14693	5824	3475
esi-miR-276	UAGGAACUUCAUACCGUGCUCU	12603	13654	5532	3229
esi-miR-8	UAAUACUGUCAGGUAAAGAUGUCU	4196	13367	1842	3161
esi-miR-281*	AAGAGAGCUAUCCGUCGACAGU	5022	3638	2205	860
esi-miR-263b-5p	CUUGGCACUGGAAGAAUUCACAG	3332	5343	1643	1263
esi-miR-100	AACCCGUAGAUCCGAACUUGUGU	4085	4218	1793	997
esi-bantam-3p	UGAGAUCAUUGUGAAAGCUG	2664	5776	1169	1365
KC-esi-miR-750	CCAGAUCUAACUCUUCCAGCUCA	2908	2975	1277	703
KC-esi-miR-10	UACCCUGUAGAUCCGAAUUUGUAA	1639	2246	719	531
esi-miR-14-5p	UCAGUCUUUUUCUCUCUCCUAU	1895	1642	832	388
esi-miR-125-5p	UCCCUGAGACCCUAACUUGUGA	1438	2311	631	546
esi-miR-31	AGGCAAGAUGUCGGCAUAGCUGA	1798	1401	789	331
esi-miR-927-5p	UUUAGAAUUCCUACGCUUUACC	1149	2353	504	556
KC-esi-miR-9c	UCUUUGGUAUCCUAGCUGUAG	1290	1195	566	283
esi-miR-275-3p	UCAGGUACCUGAAGUAGCGCGC	1193	1367	524	323
KC-esi-miR-100	AACCCGUAGAUCCGAACUUGUGUU	1446	506	635	120
esi-miR-283-5p	AAAUAUCAGCUGGUAAUUCUGG	497	1516	218	358
