# Supplementary material for: Characterization and Comparative Profiling of MicroRNAs in a Sexual Dimorphism Insect, Eupolyphaga sinensis Walker
Source: PLoS One. 2013 Apr 19;8(4):e59016. doi: 10.1371/journal.pone.0059016 (PMC3631196; doi:10.1371/journal.pone.0059016)
Supplement: Table S4 — Sequences and number of reads for novel miRNAs predicted in E. sinensis. (XLS) [file pone.0059016.s004.xls]

## Sheet: Sheet1
Table S4
Sequences and number of reads for novel miRNAs predicted in E. sinensis.
Name	Sequence (5'-3')	Length (nt)	Female reads	Male reads	dG (kcal/mol)
PC-5p-50535	AAGCAUCGGUGGUUCAGUGG	20	42	22	-42.6
PC-5p-28451	UGCCGUGAUCGUCUAGUGGUUAGGA	25	12	9	-27.6
PC-3p-296944	UUCCCGGCCGAUGCACCU	18	11	12	-42.6
PC-3p-84347	AAAAUGUCCAAGUCUAACC	19	21	29	-23.4
PC-3p-21374	AAAAGCGAUGGGUUUGACC	19	92	149	-20.7
PC-3p-126937	AAAAAUAGGAGUCGUAGCC	19	15	25	-18.3
PC-3p-211715	UUCUUGGAACUGGAGGAGC	19	9	16	-20.5
PC-5p-52996	UAUUUUAGUAGGAUUUAAC	19	23	41	-16.2
PC-3p-70994	CCUUUCGGUGGAUGGGCC	18	31	58	-17.2
PC-5p-39890	GAAUUUUAGGAGUAGGCCC	19	25	67	-25.7
PC-3p-31197	UGAAUAAUGUCAGGAACC	18	13	42	-19.5
PC-5p-158666	AAAAGUUCCGGAAUUUUCG	19	4	14	-19.8
PC-3p-78106	AAAUUGGAGAAUCAUUGAAA	20	5	18	-22.1
PC-5p-73182	AAAUGGGAUUGUAUUAACC	19	6	24	-29
PC-5p-84796	UCUGGAGUUUUAUUUAGACC	20	3	13	-15
PC-3p-42948	UUUUGGAGAACUUGAUUU	18	8	35	-24
PC-5p-76343	UCAUCAUAAUUAAAAAUAA	19	3	14	-16
PC-5p-68025	ACGUAGAAAAUUUGGGGUU	19	5	28	-20.4
PC-3p-219684	AAAUUGCUUUUGUAUCCG	18	3	17	-18.2
PC-3p-81053	AAAUUUAUCACGGAAACC	18	4	23	-22.7
PC-5p-183178	UCCGUCAGAAUUAUAAUA	18	3	19	-17.7
PC-3p-28370	ACCUAAUUUCUGAAUCACA	19	4	44	-37.9
PC-3p-151874	AGACUUGGACAUUUUUUC	18	2	34	-17.1
PC-5p-622389	AGCGGCAAUUGCUUGAGACC	20	3	0	-28.2
PC-3p-1547495	AAAGGGAUAGUUUUGAAC	18	3	0	-20.7
PC-3p-599749	UUCAGGUGGUUAUAGCGUC	19	3	0	-46.8
PC-5p-354905	CGGACCGCCUGUGAAAGCA	19	3	0	-18.1
PC-5p-508857	CAUCCGGCCCGGAGGACCA	19	2	0	-46.1
PC-3p-529014	UAAAAGAGCUAAAGAAUA	18	2	0	-15.8
PC-5p-946056	AUUAAUUUUCUUAAAAGGAC	20	2	0	-19
PC-3p-1026095	UGAUUUUUAUGGUUGGGAC	19	2	0	-20.5
PC-5p-1916070	UUACAGUAGAACCUCUUUAAUC	22	2	0	-25.9
PC-5p-1477660	AAAAACACCUCCUUCUUCC	19	2	0	-29.9
PC-3p-1873625	UAACAGUGUAAAAAGACUUU	20	2	0	-16
PC-5p-1794928	UUGAAAAAUAUGGAGCAGAC	20	2	0	-24.3
PC-3p-2006824	UUAAAUGUACAUAAAUAUC	19	2	0	-15.8
PC-5p-1105969	AAUGACCAUUCCUGAACUG	19	1	0	-24.4
PC-5p-1614255	UUAAACACUCUGUAUAAAA	19	1	0	-40.3
PC-3p-1184302	UUUUAUUGAUUUUUGUUGUUU	21	1	0	-15.4
PC-3p-1603334	GUUGUGUAAUAUUAUUGUCG	20	1	0	-21.2
PC-3p-2002000	CCGUACCACCGGNAUCGUCC	20	1	0	-25.5
PC-3p-873322	AGUCAAAAAAUCAGAAACC	19	1	0	-18.1
PC-5p-1138426	GCUGUUGGUAAUGGAAACC	19	1	0	-20.4
PC-3p-1647014	UAAUAGAAAUCUUGAAAAC	19	1	0	-25.4
PC-3p-1300212	AAAAGAAGUUCAAAUAAACCC	21	1	0	-20.6
PC-3p-2454295	UGUGAAACACUCUGUAUAU	19	1	0	-27.8
PC-3p-1465595	GGAAUCAAUUUGGAAGAAC	19	1	0	-17.5
PC-5p-1048534	AAGGCAAACUAAUUAAAAU	19	1	0	-24
PC-3p-355330	UAAAAGAAAAAUAUUGGAC	19	3	1	-17
PC-5p-597140	GAUUUAGAUGGAACAAACC	19	3	1	-16.2
PC-3p-861128	GAUCCGGCCCGGAGGACCA	19	2	1	-49.7
PC-5p-646903	UAUGGUUUGUGGUUUACU	18	3	1	-26
PC-3p-640904	UCCGGCCCGGAGGACCAUUUUUU	23	4	2	-41.9
PC-5p-299146	UUUGAAAAAAUUGGAGAAAC	20	7	3	-15.6
PC-5p-2315176	GGAAGACGUAUUUAUGAAU	19	2	1	-18
PC-5p-1581607	ACUAAAAGGAUAAUUGAACC	20	2	1	-18.4
PC-3p-536092	UAAAACAGAAACAGAAACC	19	2	1	-19.9
PC-5p-743782	AUUUUUUCCUGUUUCUUUC	19	2	1	-19
PC-3p-771582	AAAAUACGUUCAUCUUGUCU	20	2	2	-15.7
PC-3p-662550	UAAUAAAGAUUGUUUCAUUACC	22	1	1	-24.1
PC-5p-642644	AAAUUAAUUUUUGUAGACU	19	1	1	-16
PC-3p-1971991	UGAUUAAAUAAAGUGGCC	18	1	1	-22
PC-5p-1132208	UAUUUUUCUUGUAGGAUUA	19	1	1	-19.8
PC-3p-654139	AAUUUUUCCCCAUUGGACC	19	2	2	-23
PC-5p-2272724	AAUUUAUUGAUUUGGAUCU	19	1	1	-16.6
PC-5p-415740	AAAGGAGUAUUACGAAACC	19	2	2	-15.1
PC-5p-2351443	AAUCCAUUUCGACAAUUUU	19	1	1	-23.6
PC-3p-823347	UUUCCAAUUCUGUUUUUU	18	2	2	-24.3
PC-5p-1872477	CAAAAUAUAAAAUGGCUAAC	20	1	1	-18.9
PC-5p-481323	AAUAAGCAUAAUCUCACC	18	2	3	-19.1
PC-5p-395478	UUAUGAUCAUAAUUGGACC	19	2	3	-17.5
PC-3p-263636	AAAUAACUUUUCUUAUAUC	19	2	3	-27.2
PC-3p-215364	ACAAAAAUUAUCGGAAACGCC	21	6	10	-21.7
PC-5p-346448	AAAACGAAUAUACGAAUAAC	20	3	5	-16.8
PC-3p-352091	UCUCAACUUCCUGAAACC	18	4	7	-16.3
PC-3p-316989	CUUGGAGUGAUUCUCACC	18	5	10	-15
PC-3p-344708	UUUUUCCCCCCCAUUUUUCC	20	5	10	-28.3
PC-3p-158984	AUUCCGAUAACGAACGAGA	19	6	12	-17.8
PC-5p-94373	UAAGGGAAAGGGAAAGUG	18	6	12	-22.1
PC-3p-922467	GUGAAAAAGUAGGAGUUCC	19	1	2	-16.9
PC-5p-500763	UUUUAAUUGUUGCAAGUGU	19	1	2	-26.8
PC-3p-755063	GGUUUUAUAGUAUUGGAAC	19	1	2	-25
PC-3p-611241	AUUUCCACUGUAAUUGUAG	19	1	2	-15.6
PC-5p-508694	AAAGUAGAUUCUGGAAAA	18	1	2	-15
PC-3p-1200059	CCUGGAGCUGGUGGAGGC	18	1	2	-22.3
PC-5p-809830	UUCUCUGAAAAACAUUUAU	19	1	2	-26.8
PC-3p-865403	UAAUUUAUCGUUAAUGUUG	19	1	2	-16.7
PC-5p-1939870	UGGCCUUUUUUGUAGAAAA	19	1	1	-24.3
PC-3p-2131901	UCCGGCCCGGAGGACCAUU	19	1	1	-15.4
PC-5p-164282	UGUUUAAUUUCUGGAACC	18	3	7	-25.4
PC-5p-602816	AUUUUAAUUACGGUCUCU	18	1	3	-21
PC-5p-291872	AAAGAUCUUACAGUGUAACC	20	2	5	-23.3
PC-3p-842079	UAAGAGAAUUUUUUGAAAC	19	1	3	-18.3
PC-3p-369387	AUUCUGUCGCAGUGAAACC	19	3	8	-22.1
PC-5p-1037581	UUUUGUAGAAGCUAUUGAAC	20	1	3	-19.2
PC-5p-795010	AAAAUUCUUUAUUUCUGA	18	1	3	-19.5
PC-3p-722101	UUUAGAAAUUAUGGAACCC	19	1	3	-28.5
PC-3p-835843	AAAAAACUGUGACACUAAC	19	1	3	-23.1
PC-3p-722669	AUAAUAAGGAUUGUAACCC	19	1	3	-24.4
PC-3p-442167	UCAAAAGAACUAAAAACU	18	1	3	-15.5
PC-3p-421902	GAAAUACCUGUAAAAACC	18	1	3	-24.9
PC-5p-862407	AAGUGGAUGUAUUAGUACC	19	1	3	-25
PC-3p-1515283	AUUGAAACAUUGGGAGGAC	19	1	3	-30.6
PC-5p-787694	UUUAUGAGGAUUAUUUACC	19	1	3	-24.5
PC-3p-500708	UCUAGGAUCCGGUUCUCCC	19	1	3	-29.9
PC-5p-488893	GAAGGAGAAAUGAAAGAGA	19	1	4	-17.5
PC-5p-484704	UUUGAAUAUGGAAGUGGAU	19	1	4	-19.6
PC-5p-503675	UGCUGGAUUCUGAAAAAAUC	20	1	4	-23.3
PC-3p-480057	UAAGAUUAAGAGAGAUACC	19	1	4	-15.6
PC-5p-822948	UGAACAUGAACAUGAACC	18	1	4	-27.7
PC-5p-485029	AGACAAGAUGAACGUAUUU	19	1	4	-16.4
PC-3p-181434	UUUGUAUCCGUUUUUUGCC	19	2	8	-18.5
PC-3p-137517	AGAAGAAAAUGUUGAAUUU	19	1	5	-17.4
PC-3p-347758	UGGGGAUUUUAUUGAUACC	19	1	5	-18.2
PC-3p-220630	UGAUUUUUCUGUUUAUGAAU	20	1	5	-16.8
PC-5p-518291	UGAGAUAUUUUUGGCAACC	19	1	6	-15.6
PC-3p-862721	AUAAAUUGGAUGAAUCGCC	19	1	7	-23.6
PC-3p-537272	AAACAGAAAUUUUUGGAUUUU	21	1	8	-18.1
PC-5p-150922	UUUAUAUUAUUGGAGACC	18	1	8	-25.1
PC-5p-175781	UAAUUUUUUAACUUGAGC	18	1	9	-15.8
PC-5p-185110	AAAAAAGUAGCUGAAAAUG	19	1	9	-20.8
PC-5p-112138	UUCCGAUUGUAAAUCAACC	19	1	9	-17.6
PC-3p-168489	AAUUUUUAAUUUAGCACC	18	1	10	-18.5
PC-5p-108551	UUCUGUAUAUCCUUUAUG	18	1	11	-23.9
PC-3p-1763545	UGCAGGAAUUUUCAAUUUU	19	0	1	-21.1
PC-3p-1419787	UCUAUUGGAUGGAAAAACC	19	0	1	-19.4
PC-5p-1087259	AAAAAUGUAAAGAUUCUGU	19	0	1	-15.7
PC-5p-2169670	UUUUUAUAUUUUUUGGGAUU	20	0	1	-19
PC-5p-963303	UCAUUUUUAAUACUUUGAACC	21	0	1	-17.8
PC-5p-2157303	ACUUUAAGUUUUCUAUUGGUA	21	0	1	-24
PC-5p-2144083	AUAUAUGGAGAAUUCAAA	18	0	1	-20.6
PC-5p-1336390	UUCCUGAAUUUUUUACACC	19	0	1	-20.3
PC-5p-1357748	AAUCAGGAGAAUUUAUAAAAC	21	0	1	-18.3
PC-5p-1588072	UAAAGGUUUAUGACUGAUA	19	0	1	-15.4
PC-5p-2453264	UUCUGACUGUGAUUUUUGC	19	0	1	-18.1
PC-3p-1985073	UUUAGUGGAAAUUUUUGAAA	20	0	1	-16.3
PC-5p-1898490	AAAUGGAUUGAAAUAAGAUA	20	0	1	-15.7
PC-3p-2005277	UUUGAUUUAUUAACCCAAGU	20	0	1	-18.5
PC-3p-607863	UAAUUUAUUUACUGUUGCC	19	0	1	-18.3
PC-3p-2135758	UUCAGGAAAGUCAGAAAAAA	20	0	1	-21.1
PC-5p-1661801	AAAGAUAUUUUUUGCAGACC	20	0	1	-21
PC-3p-1416450	AAAAAUUUUACUUUAGAAC	19	0	1	-19.2
PC-3p-1074649	AAAUGAUGAUUACUUUAGC	19	0	1	-19.2
PC-5p-1529991	UGUACUAUUUUUCCUAUUUU	20	0	1	-28.2
PC-3p-1792070	UGUUGGAAGAACUUGCACC	19	0	1	-22.3
PC-3p-2403232	GCUUUAAAAUGUUUUACGCC	20	0	1	-23.1
PC-5p-1305938	UUUUGGCAAAAACUUAUUUC	20	0	2	-29.2
PC-5p-1234758	UUGAAACUGAGAAAAAGAAC	20	0	2	-16.9
PC-5p-844851	UAUGUGUUAUUAUAAUUUU	19	0	2	-15
PC-5p-586913	UUUAUCAAAUUCGUGAUGA	19	0	2	-16
PC-3p-1499960	UGAGAUAUUUUUGGCAAAUA	20	0	2	-16.7
PC-3p-721912	AAUAAUAUUUUAGGUCCAAAC	21	0	2	-26.6
PC-5p-1895812	AGAGGAAAAAUUUUAGACUU	20	0	2	-15.6
PC-3p-959241	UUUUUUGUUUUUCUUUGGUC	20	0	2	-17.3
PC-5p-657829	UCCUGGAUAUAUUGAGACA	19	0	2	-52.1
PC-5p-1839599	AAAAUUUUAUUAGUUGGCC	19	0	2	-22.5
PC-3p-1698493	AAAAAUUGGGACAUAAAUAC	20	0	2	-16.9
PC-5p-1677281	GAAUUUAUUAAUGUGGAUU	19	0	2	-15
PC-3p-622784	CAAUUGUACAAAUAUGACC	19	0	2	-17.8
PC-5p-1837381	AAUAAUUCAUAAAAUUAAAG	20	0	2	-18
PC-3p-2062824	UAUUUGGAAAAAUGAUUAAC	20	0	2	-17.1
PC-5p-1175107	UAAUGAAAAUAAUGUAAC	18	0	2	-16.8
PC-3p-1675772	UAAAACUAGGCGCUUUUUU	19	0	2	-19.1
PC-3p-820008	UCUACGAAGAUUUUUUACC	19	0	2	-16.6
PC-5p-2027609	AGUUUUUAGUUCUUUUGAAA	20	0	2	-16.9
PC-3p-996029	UAACAACAAUAAUGAGAAC	19	0	2	-22.6
PC-3p-701785	UUCCAGAAAAAGAAUUUUU	19	0	2	-16.2
PC-3p-2165382	UUAACGAAGAGGUCUUUUA	19	0	2	-18.9
PC-5p-606011	AAAUUACUUUUUUCACUCACC	21	0	2	-15.4
PC-3p-547671	UUUUAGAACUAUUAAAAACC	20	0	2	-15.4
PC-3p-714708	UUUCUACUUAACCUAUACC	19	0	2	-15
PC-3p-623248	UUUUCGUCCCAUAAGAACC	19	0	2	-20.5
PC-3p-1129341	ACAUGGAAAUGCAAGAAAC	19	0	2	-21
PC-3p-1376920	UUUUAUAGAAAUAGAAACACUUG	23	0	2	-23
PC-3p-437835	AAAGAGAAAAAGACAUAAUU	20	0	3	-19.3
PC-5p-2291661	AAAUAAUUUGGAUUUUCUAG	20	0	3	-16.3
PC-5p-1423774	UCUUGAAUAGAAGAAACC	18	0	3	-15.3
PC-5p-2424861	AAAUUACUGUUUUGGUUGCC	20	0	3	-21.6
PC-3p-1548120	AAAUAUAUUUUUAGGUACC	19	0	3	-17.4
PC-3p-597778	AGAAAAUAACUGAAUUCCU	19	0	3	-22.1
PC-3p-497678	AAAAUGAUUGGGUUUUCU	18	0	3	-18.9
PC-3p-1268128	UAAACGAACUUUAUCUUGUAU	21	0	3	-23.1
PC-3p-820365	UUUAUGAAUUCUAUGAUCC	19	0	3	-22.6
PC-5p-843662	AUAAGAAAGUCUAGAGAUA	19	0	3	-15.2
PC-3p-1277530	AUUUUAAGAUAUCUAAAGCU	20	0	3	-35.7
PC-5p-649664	AAAUUACUAUUCAAGAAUACC	21	0	3	-19.5
PC-3p-1677633	GAGAGAUAGUAGAAACCCA	19	0	3	-22.5
PC-3p-449096	AGGACUUAAAGAAUCUAAC	19	0	3	-18.4
PC-3p-2006981	AGAAAGUUGCAUAGACACCC	20	0	3	-43.9
PC-3p-553785	CUUUGUAGAAUUUUAUUUU	19	0	3	-17.1
PC-5p-366873	UUCAAGAAAUUGUAGAACC	19	0	3	-20.7
PC-5p-611355	AAUAUUGUAUGAAAAACC	18	0	3	-16.6
PC-5p-1281484	AAAAAGGAACUAAAAAACU	19	0	3	-15.6
PC-3p-519817	AAUAUUUGUGCAGGAACC	18	0	4	-18.2
PC-5p-309596	UUUGCAUGAGAAACUUUAU	19	0	4	-23.6
PC-5p-312632	UUGUAAUGAAAUGAAAAACC	20	0	4	-24.9
PC-5p-815581	UUGGAAGCUGCAAGAAAC	18	0	5	-19.7
PC-3p-1401575	AUAAUGAUUGUCAAAAAUACA	21	0	5	-19.8
PC-3p-264901	ACCAAGAAUAUCAAAGAUA	19	0	6	-19.9
PC-3p-596743	AAUGUUUUAAUCCUGACC	18	0	7	-15.7
PC-3p-302789	UUUAGAAAUUAUGGAACC	18	0	8	-32.4
PC-5p-189440	UAUUUUGGCUUGUUUUAU	18	0	8	-22.5
PC-5p-240631	AGAAAUAGAAAAGGAUUAACC	21	0	10	-16
PC-3p-259265	UUUUAAUUUGAAAGGAACC	19	0	12	-16.2
