# Supplementary material for: Characterization and Comparative Profiling of MicroRNAs in a Sexual Dimorphism Insect, Eupolyphaga sinensis Walker
Source: PLoS One. 2013 Apr 19;8(4):e59016. doi: 10.1371/journal.pone.0059016 (PMC3631196; doi:10.1371/journal.pone.0059016)
Supplement: Table S5 — Variation pattern and alignment of mature miRNA sequences among different species. (XLSX) [file pone.0059016.s005.xlsx]

## Sheet: Sheet1
Table S5. Variation pattern and alignment of mature miRNA sequences among different species.
5’ end variations		Next to the “seed region” variations		3’ end variations
miR-31		miR-31		miR-31
esi-miR-31-5p	AGGCAAGAUGUCGGCAUAGCUGA	esi-miR-31-5p	AGGCAAGAUGUCGGCAUAGCUGA	esi-miR-31-5p	AGGCAAGAUGUCGGCAUAGCUGA
dme-miR-31a-5p	UGGCAAGAUGUCGGCAUAGCUGA	dme-miR-31a-5p	UGGCAAGAUGUCGGCAUAGCUGA	dme-miR-31a-5p	UGGCAAGAUGUCGGCAUAGCUGA
tca-miR-31-5p	AGGCAAGAUGUCGGCAUAGCU	tca-miR-31-5p	AGGCAAGAUGUCGGCAUAGCU	tca-miR-31-5p	AGGCAAGAUGUCGGCAUAGCU
ame-miR-31a	GGCAAGAUGUCGGCAUAGCUGA	ame-miR-31a	GGCAAGAUGUCGGCAUAGCUGA	ame-miR-31a	GGCAAGAUGUCGGCAUAGCUGA
bmo-miR-31-5p	GGCAAGAAGUCGGCAUAGCUG	bmo-miR-31-5p	GGCAAGAAGUCGGCAUAGCUG	bmo-miR-31-5p	GGCAAGAAGUCGGCAUAGCUG
miR-184		miR-100		miR-100
esi-miR-184-3p	UGGACGGAGAACUGAUAAGG	esi-miR-100-5p	AACCCGUAGAUCCGAACUUGU	esi-miR-100-5p	AACCCGUAGAUCCGAACUUGU
dme-miR-184-3p	UGGACGGAGAACUGAUAAGGGC	tca-miR-100-5p	AACCCGUAGAUCCGAACUUGUGGG	tca-miR-100-5p	AACCCGUAGAUCCGAACUUGUGGG
tca-miR-184-3p	UGGACGGAGAACUGAUAAGGGC	dme-miR-100-5p	AACCCGUAAAUCCGAACUUGUG	dme-miR-100-5p	AACCCGUAAAUCCGAACUUGUG
ame-miR-184	UGGACGGAGAACUGAUAAGGGC	ame-miR-100	AACCCGUAGAUCCGAACUUGUG	ame-miR-100	AACCCGUAGAUCCGAACUUGUG
bmo-miR-184-3p	ACUGGACGGAGAACUGAUAAGGGC	bmo-miR-100	AACCCGUAGAUCCGAACUUGUG	bmo-miR-100	AACCCGUAGAUCCGAACUUGUG
mmu-miR-184-3p	UGGACGGAGAACUGAUAAGGGU	mmu-miR-100-5p	AACCCGUAGAUCCGAACUUGUG	mmu-miR-100-5p	AACCCGUAGAUCCGAACUUGUG
hsa-miR-184	UGGACGGAGAACUGAUAAGGGU	hsa-miR-100-5p	AACCCGUAGAUCCGAACUUGUG	hsa-miR-100-5p	AACCCGUAGAUCCGAACUUGUG
miR-263a		bantam		miR-263a
esi-miR-263a-5p	AAUGGCACUGGAAGAAUUCACGG	esi-bantam-3p	UGAGAUCAUUGUGAAAGCUG	esi-miR-263a-5p	AAUGGCACUGGAAGAAUUCACGG
tca-miR-263a-5p	AAUGGCACUGGAAGAAUUCACGGG	dme-bantam-3p	UGAGAUCAUUUUGAAAGCUGAUU	tca-miR-263a-5p	AAUGGCACUGGAAGAAUUCACGGG
dme-miR-263a-5p	GUUAAUGGCACUGGAAGAAUUCAC	ame-bantam	UGAGAUCAUUGUGAAAGCUGAUU	dme-miR-263a-5p	GUUAAUGGCACUGGAAGAAUUCAC
ame-miR-263a	GUAAAUGGCACUGGAAGAAUUCAC	tca-bantam-3p	UGAGAUCAUUGUGAAAGCUGAUU	ame-miR-263a	GUAAAUGGCACUGGAAGAAUUCAC
bmo-miR-263a-5p	AAUGGCACUGGAAGAAUUCAC	bmo-bantam-3p	UGAGAUCAUUGUGAAAGCUAAUU	bmo-miR-263a-5p	AAUGGCACUGGAAGAAUUCAC
miR-92		miR-92		miR-316
esi-miR-92b-3p	AAUUGCACUUGUCCCGGCCUGA	esi-miR-92b-3p	AAUUGCACUUGUCCCGGCCUGA	esi-miR-316-5p	UGUCUUUUUCCGCUUUGCUG
dme-miR-92b-3p	AAUUGCACUAGUCCCGGCCUGC	dme-miR-92b-3p	AAUUGCACUAGUCCCGGCCUGC	ame-miR-316	UGUCUUUUUCCGCUUUGCUGCCG
ame-miR-92a	AUUGCACUUGUCCCGGCCUAU	ame-miR-92a	AUUGCACUUGUCCCGGCCUAU	tca-miR-316-5p	UGUCUUUUUCCGCUUUGCUGC
tca-miR-92b-3p	AUUGCACUUGUCCCGGCCUG	tca-miR-92b-3p	AUUGCACUUGUCCCGGCCUG	bmo-miR-316-5p	UGUCUUUUUCCGCUUUGCUGCUG
mmu-miR-92a-3p	UAUUGCACUUGUCCCGGCCUG	mmu-miR-92a-3p	UAUUGCACUUGUCCCGGCCUG	mse-miR-316	UGUCUUUUUCCGCUUUGCUGCU
hsa-miR-92a-3p	UAUUGCACUUGUCCCGGCCUGU	hsa-miR-92a-3p	UAUUGCACUUGUCCCGGCCUGU	hme-miR-316	UGUCUUUUUCCGCUUUGCUGC
miR-10		miR-750		miR-263b
esi-miR-10	UACCCUGUAGAUCCGAAUUUGUA	esi-miR-750	CCAGAUCUAACUCUUCCAGCUCA	esi-miR-263b-5p	CUUGGCACUGGAAGAAUUCACAG
dme-miR-10-5p	ACCCUGUAGAUCCGAAUUUGUU	ame-miR-750	CCAGAUCUAACUCUUCCAGCUC	dme-miR-263b-5p	CUUGGCACUGGGAGAAUUCAC
tca-miR-10-5p	UACCCUGUAGAUCCGAAUUUGU	tca-miR-750-3p	CCAGAUCUAACUCUUCCAUAUGACG	tca-miR-263b-5p	CUUGGCACUGGAAGAAUUCAC
ame-miR-10	ACCCUGUAGAUCCGAAUUUGU			bmo-miR-263b-5p	CUUGGCACUGGGAGAAUUCAC
bmo-miR-10-5p	ACCCUGUAGAUCCGAAUUUGU
miR-927		miR-998		miR-8
esi-miR-927-5p	UUUAGAAUUCCUACGCUUUACC	esi-miR-998-3p	UAGCACCAUGGGAUUCAGCUU	esi-miR-8	UAAUACUGUCAGGUAAAGAUGUCU
dme-miR-927-5p	UUUAGAAUUCCUACGCUUUACC	dme-miR-998-3p	UAGCACCAUGAGAUUCAGCUC	dme-miR-8-5p	UAAUACUGUCAGGUAAAGAUGUC
tca-miR-927a-5p	UUUAGAAUUCCUACGCUUUA	tca-miR-998-3p	UAGCACCAUGGGAUUCAGCUCA	tca-miR-8-3p	UAAUACUGUCAGGUAAAGAUGUC
ame-miR-927a	UUUUAGAAUUCCUACGCUUUACC	bmo-miR-998	UAGCACCAUGGGAUUCAGCU	ame-miR-8	UAAUACUGUCAGGUAAAGAUGUC
bmo-miR-927-5p	UUUAGAAUUCCUACGCUUUACC			bmo-miR-8-3p	UAAUACUGUCAGGUAAAGAUGUC
miR-283		miR-12		miR-283
esi-miR-283	AAAUAUCAGCUGGUAAUUCUGG	esi-miR-12-5p	UGAGUAUUACAUCAGGUACUGG	esi-miR-283	AAAUAUCAGCUGGUAAUUCUGG
dme-miR-283-5p	AAAUAUCAGCUGGUAAUUCUGG	dme-miR-12-5p	UGAGUAUUACAUCAGGUACUGGU	dme-miR-283-5p	AAAUAUCAGCUGGUAAUUCUGG
tca-miR-283-5p	AAAUAUCAGCUGGUAAUUCUG	tca-miR-12-5p	UGAGUAUUACAUCAGGUACUG	tca-miR-283-5p	AAAUAUCAGCUGGUAAUUCUG
ame-miR-283	AAAUAUCAGCUGGUAAUUCU	bmo-miR-12	UGAGUAUUACUUCAGGUACUGGU	ame-miR-283	AAAUAUCAGCUGGUAAUUCU
bmo-miR-283-5p	UAAAUAUCAGCUGGUAAUUCU			bmo-miR-283-5p	UAAAUAUCAGCUGGUAAUUCU
miR-137		miR-137		miR-190
esi-miR-137-3p	UUAUUGCUUGAGAAUACACGUAG	esi-miR-137-3p	UUAUUGCUUGAGAAUACACGUAG	esi-miR-190-5p	AGAUAUGUUUGAUAUUCUUGGUUG
dme-miR-137-3p	UAUUGCUUGAGAAUACACGUAG	dme-miR-137-3p	UAUUGCUUGAGAAUACACGUAG	dme-miR-190-5p	AGAUAUGUUUGAUAUUCUUGGUUG
tca-miR-137-3p	UUAUUGCUUGAGAAUACACGUA	tca-miR-137-3p	UUAUUGCUUGAGAAUACACGUA	bmo-miR-190-5p	AGAUAUGUUUGAUAUUCUUGGUU
bmo-miR-137	UUAUUGCUUGAGAAUACACGUA	bmo-miR-137	UUAUUGCUUGAGAAUACACGUA	tca-miR-190-5p	AGAUAUGUUUGAUAUUCUUGG
mmu-miR-137-3p	UUAUUGCUUAAGAAUACGCGUAG	mmu-miR-137-3p	UUAUUGCUUAAGAAUACGCGUAG
hsa-miR-137	UUAUUGCUUAAGAAUACGCGUAG	hsa-miR-137	UUAUUGCUUAAGAAUACGCGUAG
miR-1		miR-263b		miR-998
esi-miR-1-3p	GAAUGUAAAGAAGUAUGGAGCU	esi-miR-263b-5p	CUUGGCACUGGAAGAAUUCACAG	esi-miR-998-3p	UAGCACCAUGGGAUUCAGCUU
dme-miR-1-3p	UGGAAUGUAAAGAAGUAUGGAG	dme-miR-263b-5p	CUUGGCACUGGGAGAAUUCAC	dme-miR-998-3p	UAGCACCAUGAGAUUCAGCUC
tca-miR-1-3p	UGGAAUGUAAAGAAGUAUGGAG	tca-miR-263b-5p	CUUGGCACUGGAAGAAUUCAC	tca-miR-998-3p	UAGCACCAUGGGAUUCAGCUCA
bmo-miR-1a-3p	UGGAAUGUAAAGAAGUAUGGAG	bmo-miR-263b-5p	CUUGGCACUGGGAGAAUUCAC	bmo-miR-998	UAGCACCAUGGGAUUCAGCU
mse-miR-1a	UGGAAUGUAAAGAAGUAUGGAG
hme-miR-1a	UGGAAUGUAAAGAAGUAUGGAG
miR-2b		miR-3477		miR-12
esi-miR-2b-3p	UCACAGCCAGCUUUGAUGAG	esi-miR-3477	UAAUCUCAUAUGGUAACUGUGA	esi-miR-12-5p	UGAGUAUUACAUCAGGUACUGG
dme-miR-2a-3p	UAUCACAGCCAGCUUUGAUGAGC	tca-miR-3477-5p	UAAUCUCAUUUGGUAACUGUGAGG	dme-miR-12-5p	UGAGUAUUACAUCAGGUACUGGU
tca-miR-2b-3p	UAUCACAGCCAGCUUUGAUGAGC	ame-miR-3477	UAAUCUCAUGCGGUAACUGUGAG	tca-miR-12-5p	UGAGUAUUACAUCAGGUACUG
bmo-miR-2a-3p	UAUCACAGCCAGCUUUGAUGAGC			bmo-miR-12	UGAGUAUUACUUCAGGUACUGGU
Note: The variations were divided into three categories, variations reflected for each category were marked as "red", while the other variations marked as "blue".
