# Supplementary material for: Characterization and Comparative Profiling of MicroRNAs in a Sexual Dimorphism Insect, Eupolyphaga sinensis Walker
Source: PLoS One. 2013 Apr 19;8(4):e59016. doi: 10.1371/journal.pone.0059016 (PMC3631196; doi:10.1371/journal.pone.0059016)
Supplement: Table S6 — Comparison of the differentially co-expressed miRNAs between the female and male E. sinensis. (XLS) [file pone.0059016.s006.xls]

## Sheet: Sheet1
Table S6
Comparison of the differentially co-expressed miRNAs between the female and male E. sinensis.
Name	Sequence (5'-3')	Length(nt)	Female reads	Male reads	Normalized female reads	Normalized male reads	Type
esi-bantam-3p	UGAGAUCAUUGUGAAAGCUG	20	2664	5776	1169	1365	up
esi-let-7-5p	UGAGGUAGUAGGUUGUAUAGU	21	116	91	51	22	down
esi-miR-1-3p	NGGAAUGUAAAGAAGUAUGGAG	22	72	52	32	12	down
esi-miR-8*	CAUCUUACCGGGCAGCAUUAGA	22	701	892	308	211	down
esi-miR-8	UAAUACUGUCAGGUAAAGAUGUCU	24	4196	13367	1842	3161	up
esi-miR-9e-5p	UCUUUGGUGAUCUAGCUGUAUG	22	157	116	69	27	down
esi-miR-10-5p	UACCCUGUAGAUCCGAAUUUGU	23	114156	192731	50112	45573	down
esi-miR-10-5p	UACCCUGUAGAUCCGAAUUUGUA	23	1522	2350	668	556	down
esi-miR-12-5p	UGAGUAUUACAUCAGGUACUGG	22	287	954	126	226	up
esi-miR-14-5p	UCAGUCUUUUUCUCUCUCCUAU	22	1895	1642	832	388	down
esi-miR-31	AGGCAAGAUGUCGGCAUAGCUGA	23	1798	1401	789	331	down
esi-miR-71-5p	UGAAAGACAUGGGUAGUGAGAU	22	272	332	119	79	down
esi-miR-71-3p	UCUCACUACCUUGUCUUUCAUG	22	148	128	65	30	down
esi-miR-87a-3p	GUGAGCAAAGUUUCAGGUGUGU	22	235	302	103	71	down
esi-miR-92b	AAUUGCACUUGUCCCGGCCUGA	22	320	430	140	102	down
esi-miR-100	AACCCGUAGAUCCGAACUUGU	21	65356	65419	28690	15469	down
esi-miR-100	AACCCGUAGAUCCGAACUUGUGU	23	4085	4218	1793	997	down
esi-miR-125-5p	UCCCUGAGACCCUAACUUGUGA	22	1438	2311	631	546	down
esi-miR-125-5p	UCCCUGAGACCCUAACUUGUGAC	23	166	199	73	47	down
esi-miR-184-3p	UGGACGGAGAACUGAUAAGG	20	13267	14693	5824	3475	down
esi-miR-184b	UGGACGGAGAACUGAUAAGGGCA	23	305	198	134	47	down
esi-miR-263a-5p	AAUGGCACUGGAAGAAUUCACGG	23	32488	32397	14262	7661	down
esi-miR-263b-5p	CUUGGCACUGGAAGAAUUCACAG	23	3332	5343	1643	1263	down
esi-miR-275-3p	UCAGGUACCUGAAGUAGCGCGC	22	1193	1367	524	323	down
esi-miR-276	UAGGAACUUCAUACCGUGCUCU	22	12603	13654	5532	3229	down
esi-miR-279b-3p	UGACUAGAUCCACACUCAUCCA	22	541	1330	237	314	up
esi-miR-281*	AAGAGAGCUAUCCGUCGACAGU	22	5022	3638	2205	860	down
esi-miR-281-3p	UGUCAUGGAGUUGCUCUCUUUAA	23	43	30	19	7	down
esi-miR-283-5p	AAAUAUCAGCUGGUAAUUCUGG	22	497	1516	218	358	up
esi-miR-315	UUUUGAUUGUUGCUCAGAAAGCC	23	97	347	43	82	up
esi-miR-315	UUUUGAUUGUUGCUCAGAAAGCCU	24	86	374	38	88	up
esi-miR-316-5p	UGUCUUUUUCCGCUUUGCUG	20	344	381	151	90	down
esi-miR-317-3p	UGAACACAGCUGGUGGUAUCUCAGU	25	372	480	163	114	down
esi-miR-3477-5p	UAAUCUCAUAUGGUAACUGUGA	22	88	389	39	92	up
KC-esi-let-7	UGAGGUAGUAGGUUGUAUAGUU	22	251	234	110	55	down
KC-esi-bantam	UGAGAUCAUUGUGAAAGCUAUU	22	37	6	16	1	down
KC-esi-miR-9c	UCUUUGGUAUCCUAGCUGUAG	21	1290	1195	566	283	down
KC-esi-miR-10	UACCCUGUAGAUCCGAAUUUGUAA	24	1639	2246	719	531	down
KC-esi-miR-13b-3p	UAUCACAGCCAUUUUUGACGAGUU	24	78	222	34	52	up
KC-esi-miR-100	AACCCGUAGAUCCGAACUUGUGUU	24	1446	506	635	120	down
KC-esi-miR-125-5p	UCCCUGAGACCCUAACUUGUGACA	24	44	18	19	4	down
KC-esi-miR-184	UGGACGGAGAACUGAUAAGGGAA	23	75	47	33	11	down
KC-esi-miR-263a	AAUGGCACUGGAAGAAUUCACGGAA	25	302	372	133	88	down
KC-esi-miR-375	UUUGUUCGUUCGGCUCGAGUUA	22	164	86	72	20	down
KC-esi-miR-750	CCAGAUCUAACUCUUCCAGCUCA	23	2908	2975	1277	703	down
Note: Statistically significant difference at level p< 0.0001 for all detected miRNAs.
